# Supplementary material for: Testing the Complete Plastome for Species Discrimination, Cryptic Species Discovery and Phylogenetic Resolution in Cephalotaxus (Cephalotaxaceae)
Source: Front Plant Sci. 2022 May 4;13:768810. doi: 10.3389/fpls.2022.768810 (PMC9116380; doi:10.3389/fpls.2022.768810)
Supplement: Supplementary Table S1 — Examination of the 15 DNA loci used for discriminating the recognized species of Cephalotaxus in this study. [file Table_1.XLSX]

## Sheet: Table S1
Table S1 Examination of the 15 DNA loci used for discriminating the species of Cephalotaxus recognized in this study
DNA loci	Interspecific distance (%)		Intraspecific distance (%)		Overlap#				Species
	Min	Max	Min	Max		C. alpina	C. fortunei	C. hainanensis	C. harringtonii	C. lanceolata	C. mannii	C. oliveri	C. sp. nov.	C. sinensis
complete plastomes	0.00058902	0.0155404	0	0.00071823	Yes	100	100	100	100	100	100	100	100	100
matK+rbcL+trnH-psbA+trnL-trnF	0	0.020272	0	0.00156986	Yes	n.d.	87	57	100	97	100	100	86	n.d.
matK+rbcL	0	0.00815815	0	0	Yes	n.d.	86	n.d.	98	87	n.d.	99	n.d.	n.d.
matK	0	0.00641317	0	0	Yes	n.d.	87	n.d.	65	86	n.d.	79	n.d.	n.d.
rbcL	0	0.0115919	0	0	Yes	n.d.	n.d.	n.d.	93	n.d.	n.d.	98	n.d.	n.d.
trnH-psbA	0	0.0486404	0	0	Yes	n.d.	n.d.	n.d.	n.d.	n.d.	100	93	n.d.	n.d.
trnL-trnF	0	0.0335736	0	0.00549455	Yes	n.d.	n.d.	n.d.	72	89	90	100	88	n.d.
trnI-rrn16	0.00334449	0.220436	0	0.0213846	Yes	68	95	94	96	99	74	100	90	n.d.
ycf1	0.00097174	0.0317803	0	0.00443783	Yes	98	100	100	100	100	100	100	100	81
chlN-ycf1	0.00175979	0.104906	0	0.0240989	Yes	78	98	58	91	99	n.d.	100	93	n.d.
clpP-accD	0.000970874	0.0489875	0	0.00495739	Yes	n.d.	n.d.	n.d.	80	99	72	100	89	70
rps16	0.0019312	0.0336362	0	0.00286534	Yes	80	50	96	100	97	62	100	99	91
accD	0.00100376	0.0296053	0	0.00871543	Yes	n.d.	n.d.	99	95	100	63	91	100	n.d.
ycf2	0	0.0237923	0	0.000839102	Yes	n.d.	95	94	100	85	98	100	99	n.d.
ndhF-trnR	0.00127582	0.0310639	0	0.00190961	Yes	97	n.d.	81	n.d.	100	n.d.	99	75	75
Notes: Numbers indiacte bootstrap values (%) that supported a monophyletic clade of conspecific accessions; "n.d." denotes taxa not distinguished or bootstrap values smaller than 50%, despite formation of a monophyletic clade.
# Intra- and inter-specifc K2P distances are overlapped in distribution.
